# Supplementary material for: The social network around influenza vaccination in health care workers: a cross-sectional study
Source: Implement Sci. 2016 Nov 24;11:152. doi: 10.1186/s13012-016-0522-3 (PMC5122207; doi:10.1186/s13012-016-0522-3)
Supplement: Additional file 3: — Study survey. (GRAPHML 63 kb) [file 13012_2016_522_MOESM3_ESM.graphml]

<?xml version="1.0" encoding="UTF-8"?>
<!--
    Released under Creative Commons CC-BY-SA License
    Network adapted from the paper. 
    Please cite as "Llupià et al. The Social Network around Influenza Vaccination in Health Care Workers: a Cross-Sectional Study"
-->
<graphml xmlns="http://graphml.graphdrawing.org/xmlns"
         xmlns:xsi="http://www.w3.org/2001/XMLSchema-instance"
         xsi:schemaLocation="http://graphml.graphdrawing.org/xmlns
         http://graphml.graphdrawing.org/xmlns/1.0/graphml.xsd">
<!-- Created by igraph -->
  <key id="v_interview" for="node" attr.name="interview" attr.type="string"/>
  <key id="v_vaccinated" for="node" attr.name="vaccinated" attr.type="string"/>
  <graph id="G" edgedefault="directed">
    <node id="n0">
      <data key="v_interview">FALSE</data>
      <data key="v_vaccinated">FALSE</data>
    </node>
    <node id="n1">
      <data key="v_interview">TRUE</data>
      <data key="v_vaccinated">TRUE</data>
    </node>
    <node id="n2">
      <data key="v_interview">TRUE</data>
      <data key="v_vaccinated">FALSE</data>
    </node>
    <node id="n3">
      <data key="v_interview">TRUE</data>
      <data key="v_vaccinated">TRUE</data>
    </node>
    <node id="n4">
      <data key="v_interview">FALSE</data>
      <data key="v_vaccinated">FALSE</data>
    </node>
    <node id="n5">
      <data key="v_interview">TRUE</data>
      <data key="v_vaccinated">TRUE</data>
    </node>
    <node id="n6">
      <data key="v_interview">TRUE</data>
      <data key="v_vaccinated">FALSE</data>
    </node>
    <node id="n7">
      <data key="v_interview">TRUE</data>
      <data key="v_vaccinated">TRUE</data>
    </node>
    <node id="n8">
      <data key="v_interview">TRUE</data>
      <data key="v_vaccinated">FALSE</data>
    </node>
    <node id="n9">
      <data key="v_interview">FALSE</data>
      <data key="v_vaccinated">FALSE</data>
    </node>
    <node id="n10">
      <data key="v_interview">TRUE</data>
      <data key="v_vaccinated">FALSE</data>
    </node>
    <node id="n11">
      <data key="v_interview">TRUE</data>
      <data key="v_vaccinated">FALSE</data>
    </node>
    <node id="n12">
      <data key="v_interview">TRUE</data>
      <data key="v_vaccinated">FALSE</data>
    </node>
    <node id="n13">
      <data key="v_interview">TRUE</data>
      <data key="v_vaccinated">TRUE</data>
    </node>
    <node id="n14">
      <data key="v_interview">TRUE</data>
      <data key="v_vaccinated">FALSE</data>
    </node>
    <node id="n15">
      <data key="v_interview">TRUE</data>
      <data key="v_vaccinated">FALSE</data>
    </node>
    <node id="n16">
      <data key="v_interview">TRUE</data>
      <data key="v_vaccinated">TRUE</data>
    </node>
    <node id="n17">
      <data key="v_interview">FALSE</data>
      <data key="v_vaccinated">FALSE</data>
    </node>
    <node id="n18">
      <data key="v_interview">TRUE</data>
      <data key="v_vaccinated">FALSE</data>
    </node>
    <node id="n19">
      <data key="v_interview">FALSE</data>
      <data key="v_vaccinated">FALSE</data>
    </node>
    <node id="n20">
      <data key="v_interview">TRUE</data>
      <data key="v_vaccinated">FALSE</data>
    </node>
    <node id="n21">
      <data key="v_interview">TRUE</data>
      <data key="v_vaccinated">FALSE</data>
    </node>
    <node id="n22">
      <data key="v_interview">FALSE</data>
      <data key="v_vaccinated">FALSE</data>
    </node>
    <node id="n23">
      <data key="v_interview">FALSE</data>
      <data key="v_vaccinated">TRUE</data>
    </node>
    <node id="n24">
      <data key="v_interview">FALSE</data>
      <data key="v_vaccinated">TRUE</data>
    </node>
    <node id="n25">
      <data key="v_interview">FALSE</data>
      <data key="v_vaccinated">TRUE</data>
    </node>
    <node id="n26">
      <data key="v_interview">FALSE</data>
      <data key="v_vaccinated">TRUE</data>
    </node>
    <node id="n27">
      <data key="v_interview">FALSE</data>
      <data key="v_vaccinated">TRUE</data>
    </node>
    <node id="n28">
      <data key="v_interview">TRUE</data>
      <data key="v_vaccinated">TRUE</data>
    </node>
    <node id="n29">
      <data key="v_interview">TRUE</data>
      <data key="v_vaccinated">FALSE</data>
    </node>
    <node id="n30">
      <data key="v_interview">TRUE</data>
      <data key="v_vaccinated">FALSE</data>
    </node>
    <node id="n31">
      <data key="v_interview">TRUE</data>
      <data key="v_vaccinated">FALSE</data>
    </node>
    <node id="n32">
      <data key="v_interview">TRUE</data>
      <data key="v_vaccinated">FALSE</data>
    </node>
    <node id="n33">
      <data key="v_interview">TRUE</data>
      <data key="v_vaccinated">FALSE</data>
    </node>
    <node id="n34">
      <data key="v_interview">FALSE</data>
      <data key="v_vaccinated">FALSE</data>
    </node>
    <node id="n35">
      <data key="v_interview">TRUE</data>
      <data key="v_vaccinated">FALSE</data>
    </node>
    <node id="n36">
      <data key="v_interview">TRUE</data>
      <data key="v_vaccinated">TRUE</data>
    </node>
    <node id="n37">
      <data key="v_interview">TRUE</data>
      <data key="v_vaccinated">FALSE</data>
    </node>
    <node id="n38">
      <data key="v_interview">FALSE</data>
      <data key="v_vaccinated">TRUE</data>
    </node>
    <node id="n39">
      <data key="v_interview">TRUE</data>
      <data key="v_vaccinated">FALSE</data>
    </node>
    <node id="n40">
      <data key="v_interview">TRUE</data>
      <data key="v_vaccinated">FALSE</data>
    </node>
    <node id="n41">
      <data key="v_interview">TRUE</data>
      <data key="v_vaccinated">FALSE</data>
    </node>
    <node id="n42">
      <data key="v_interview">FALSE</data>
      <data key="v_vaccinated">FALSE</data>
    </node>
    <node id="n43">
      <data key="v_interview">TRUE</data>
      <data key="v_vaccinated">FALSE</data>
    </node>
    <node id="n44">
      <data key="v_interview">TRUE</data>
      <data key="v_vaccinated">FALSE</data>
    </node>
    <node id="n45">
      <data key="v_interview">TRUE</data>
      <data key="v_vaccinated">TRUE</data>
    </node>
    <node id="n46">
      <data key="v_interview">FALSE</data>
      <data key="v_vaccinated">FALSE</data>
    </node>
    <node id="n47">
      <data key="v_interview">TRUE</data>
      <data key="v_vaccinated">FALSE</data>
    </node>
    <node id="n48">
      <data key="v_interview">FALSE</data>
      <data key="v_vaccinated">FALSE</data>
    </node>
    <node id="n49">
      <data key="v_interview">TRUE</data>
      <data key="v_vaccinated">TRUE</data>
    </node>
    <node id="n50">
      <data key="v_interview">TRUE</data>
      <data key="v_vaccinated">FALSE</data>
    </node>
    <node id="n51">
      <data key="v_interview">TRUE</data>
      <data key="v_vaccinated">FALSE</data>
    </node>
    <node id="n52">
      <data key="v_interview">FALSE</data>
      <data key="v_vaccinated">TRUE</data>
    </node>
    <node id="n53">
      <data key="v_interview">TRUE</data>
      <data key="v_vaccinated">FALSE</data>
    </node>
    <node id="n54">
      <data key="v_interview">FALSE</data>
      <data key="v_vaccinated">FALSE</data>
    </node>
    <node id="n55">
      <data key="v_interview">TRUE</data>
      <data key="v_vaccinated">FALSE</data>
    </node>
    <node id="n56">
      <data key="v_interview">FALSE</data>
      <data key="v_vaccinated">FALSE</data>
    </node>
    <node id="n57">
      <data key="v_interview">FALSE</data>
      <data key="v_vaccinated">TRUE</data>
    </node>
    <node id="n58">
      <data key="v_interview">TRUE</data>
      <data key="v_vaccinated">TRUE</data>
    </node>
    <node id="n59">
      <data key="v_interview">TRUE</data>
      <data key="v_vaccinated">FALSE</data>
    </node>
    <node id="n60">
      <data key="v_interview">TRUE</data>
      <data key="v_vaccinated">TRUE</data>
    </node>
    <node id="n61">
      <data key="v_interview">FALSE</data>
      <data key="v_vaccinated">TRUE</data>
    </node>
    <node id="n62">
      <data key="v_interview">TRUE</data>
      <data key="v_vaccinated">TRUE</data>
    </node>
    <node id="n63">
      <data key="v_interview">TRUE</data>
      <data key="v_vaccinated">TRUE</data>
    </node>
    <node id="n64">
      <data key="v_interview">TRUE</data>
      <data key="v_vaccinated">FALSE</data>
    </node>
    <node id="n65">
      <data key="v_interview">FALSE</data>
      <data key="v_vaccinated">FALSE</data>
    </node>
    <node id="n66">
      <data key="v_interview">TRUE</data>
      <data key="v_vaccinated">TRUE</data>
    </node>
    <node id="n67">
      <data key="v_interview">FALSE</data>
      <data key="v_vaccinated">FALSE</data>
    </node>
    <node id="n68">
      <data key="v_interview">TRUE</data>
      <data key="v_vaccinated">FALSE</data>
    </node>
    <node id="n69">
      <data key="v_interview">FALSE</data>
      <data key="v_vaccinated">FALSE</data>
    </node>
    <node id="n70">
      <data key="v_interview">TRUE</data>
      <data key="v_vaccinated">FALSE</data>
    </node>
    <node id="n71">
      <data key="v_interview">TRUE</data>
      <data key="v_vaccinated">TRUE</data>
    </node>
    <node id="n72">
      <data key="v_interview">TRUE</data>
      <data key="v_vaccinated">TRUE</data>
    </node>
    <node id="n73">
      <data key="v_interview">TRUE</data>
      <data key="v_vaccinated">TRUE</data>
    </node>
    <node id="n74">
      <data key="v_interview">TRUE</data>
      <data key="v_vaccinated">TRUE</data>
    </node>
    <node id="n75">
      <data key="v_interview">FALSE</data>
      <data key="v_vaccinated">FALSE</data>
    </node>
    <node id="n76">
      <data key="v_interview">FALSE</data>
      <data key="v_vaccinated">FALSE</data>
    </node>
    <node id="n77">
      <data key="v_interview">TRUE</data>
      <data key="v_vaccinated">FALSE</data>
    </node>
    <node id="n78">
      <data key="v_interview">TRUE</data>
      <data key="v_vaccinated">FALSE</data>
    </node>
    <node id="n79">
      <data key="v_interview">TRUE</data>
      <data key="v_vaccinated">FALSE</data>
    </node>
    <node id="n80">
      <data key="v_interview">TRUE</data>
      <data key="v_vaccinated">TRUE</data>
    </node>
    <node id="n81">
      <data key="v_interview">TRUE</data>
      <data key="v_vaccinated">TRUE</data>
    </node>
    <node id="n82">
      <data key="v_interview">TRUE</data>
      <data key="v_vaccinated">FALSE</data>
    </node>
    <node id="n83">
      <data key="v_interview">TRUE</data>
      <data key="v_vaccinated">FALSE</data>
    </node>
    <node id="n84">
      <data key="v_interview">FALSE</data>
      <data key="v_vaccinated">FALSE</data>
    </node>
    <node id="n85">
      <data key="v_interview">TRUE</data>
      <data key="v_vaccinated">TRUE</data>
    </node>
    <node id="n86">
      <data key="v_interview">TRUE</data>
      <data key="v_vaccinated">FALSE</data>
    </node>
    <node id="n87">
      <data key="v_interview">TRUE</data>
      <data key="v_vaccinated">TRUE</data>
    </node>
    <node id="n88">
      <data key="v_interview">FALSE</data>
      <data key="v_vaccinated">FALSE</data>
    </node>
    <node id="n89">
      <data key="v_interview">TRUE</data>
      <data key="v_vaccinated">TRUE</data>
    </node>
    <node id="n90">
      <data key="v_interview">TRUE</data>
      <data key="v_vaccinated">FALSE</data>
    </node>
    <node id="n91">
      <data key="v_interview">TRUE</data>
      <data key="v_vaccinated">FALSE</data>
    </node>
    <node id="n92">
      <data key="v_interview">TRUE</data>
      <data key="v_vaccinated">FALSE</data>
    </node>
    <node id="n93">
      <data key="v_interview">TRUE</data>
      <data key="v_vaccinated">TRUE</data>
    </node>
    <node id="n94">
      <data key="v_interview">TRUE</data>
      <data key="v_vaccinated">TRUE</data>
    </node>
    <node id="n95">
      <data key="v_interview">TRUE</data>
      <data key="v_vaccinated">TRUE</data>
    </node>
    <node id="n96">
      <data key="v_interview">FALSE</data>
      <data key="v_vaccinated">FALSE</data>
    </node>
    <node id="n97">
      <data key="v_interview">TRUE</data>
      <data key="v_vaccinated">TRUE</data>
    </node>
    <node id="n98">
      <data key="v_interview">TRUE</data>
      <data key="v_vaccinated">FALSE</data>
    </node>
    <node id="n99">
      <data key="v_interview">FALSE</data>
      <data key="v_vaccinated">FALSE</data>
    </node>
    <node id="n100">
      <data key="v_interview">TRUE</data>
      <data key="v_vaccinated">FALSE</data>
    </node>
    <node id="n101">
      <data key="v_interview">TRUE</data>
      <data key="v_vaccinated">TRUE</data>
    </node>
    <node id="n102">
      <data key="v_interview">TRUE</data>
      <data key="v_vaccinated">FALSE</data>
    </node>
    <node id="n103">
      <data key="v_interview">FALSE</data>
      <data key="v_vaccinated">FALSE</data>
    </node>
    <node id="n104">
      <data key="v_interview">FALSE</data>
      <data key="v_vaccinated">FALSE</data>
    </node>
    <node id="n105">
      <data key="v_interview">TRUE</data>
      <data key="v_vaccinated">FALSE</data>
    </node>
    <node id="n106">
      <data key="v_interview">TRUE</data>
      <data key="v_vaccinated">FALSE</data>
    </node>
    <node id="n107">
      <data key="v_interview">TRUE</data>
      <data key="v_vaccinated">TRUE</data>
    </node>
    <node id="n108">
      <data key="v_interview">TRUE</data>
      <data key="v_vaccinated">FALSE</data>
    </node>
    <node id="n109">
      <data key="v_interview">TRUE</data>
      <data key="v_vaccinated">FALSE</data>
    </node>
    <node id="n110">
      <data key="v_interview">TRUE</data>
      <data key="v_vaccinated">FALSE</data>
    </node>
    <node id="n111">
      <data key="v_interview">TRUE</data>
      <data key="v_vaccinated">FALSE</data>
    </node>
    <node id="n112">
      <data key="v_interview">FALSE</data>
      <data key="v_vaccinated">FALSE</data>
    </node>
    <node id="n113">
      <data key="v_interview">TRUE</data>
      <data key="v_vaccinated">FALSE</data>
    </node>
    <node id="n114">
      <data key="v_interview">TRUE</data>
      <data key="v_vaccinated">FALSE</data>
    </node>
    <node id="n115">
      <data key="v_interview">TRUE</data>
      <data key="v_vaccinated">TRUE</data>
    </node>
    <node id="n116">
      <data key="v_interview">TRUE</data>
      <data key="v_vaccinated">TRUE</data>
    </node>
    <node id="n117">
      <data key="v_interview">TRUE</data>
      <data key="v_vaccinated">FALSE</data>
    </node>
    <node id="n118">
      <data key="v_interview">TRUE</data>
      <data key="v_vaccinated">FALSE</data>
    </node>
    <node id="n119">
      <data key="v_interview">TRUE</data>
      <data key="v_vaccinated">FALSE</data>
    </node>
    <node id="n120">
      <data key="v_interview">TRUE</data>
      <data key="v_vaccinated">FALSE</data>
    </node>
    <node id="n121">
      <data key="v_interview">TRUE</data>
      <data key="v_vaccinated">TRUE</data>
    </node>
    <node id="n122">
      <data key="v_interview">FALSE</data>
      <data key="v_vaccinated">FALSE</data>
    </node>
    <node id="n123">
      <data key="v_interview">TRUE</data>
      <data key="v_vaccinated">FALSE</data>
    </node>
    <node id="n124">
      <data key="v_interview">TRUE</data>
      <data key="v_vaccinated">FALSE</data>
    </node>
    <node id="n125">
      <data key="v_interview">TRUE</data>
      <data key="v_vaccinated">TRUE</data>
    </node>
    <node id="n126">
      <data key="v_interview">TRUE</data>
      <data key="v_vaccinated">FALSE</data>
    </node>
    <node id="n127">
      <data key="v_interview">TRUE</data>
      <data key="v_vaccinated">FALSE</data>
    </node>
    <node id="n128">
      <data key="v_interview">FALSE</data>
      <data key="v_vaccinated">FALSE</data>
    </node>
    <node id="n129">
      <data key="v_interview">FALSE</data>
      <data key="v_vaccinated">FALSE</data>
    </node>
    <node id="n130">
      <data key="v_interview">FALSE</data>
      <data key="v_vaccinated">FALSE</data>
    </node>
    <node id="n131">
      <data key="v_interview">TRUE</data>
      <data key="v_vaccinated">FALSE</data>
    </node>
    <node id="n132">
      <data key="v_interview">FALSE</data>
      <data key="v_vaccinated">TRUE</data>
    </node>
    <node id="n133">
      <data key="v_interview">TRUE</data>
      <data key="v_vaccinated">FALSE</data>
    </node>
    <node id="n134">
      <data key="v_interview">TRUE</data>
      <data key="v_vaccinated">TRUE</data>
    </node>
    <node id="n135">
      <data key="v_interview">TRUE</data>
      <data key="v_vaccinated">TRUE</data>
    </node>
    <node id="n136">
      <data key="v_interview">FALSE</data>
      <data key="v_vaccinated">FALSE</data>
    </node>
    <node id="n137">
      <data key="v_interview">FALSE</data>
      <data key="v_vaccinated">FALSE</data>
    </node>
    <node id="n138">
      <data key="v_interview">FALSE</data>
      <data key="v_vaccinated">TRUE</data>
    </node>
    <node id="n139">
      <data key="v_interview">TRUE</data>
      <data key="v_vaccinated">TRUE</data>
    </node>
    <node id="n140">
      <data key="v_interview">TRUE</data>
      <data key="v_vaccinated">TRUE</data>
    </node>
    <node id="n141">
      <data key="v_interview">TRUE</data>
      <data key="v_vaccinated">FALSE</data>
    </node>
    <node id="n142">
      <data key="v_interview">FALSE</data>
      <data key="v_vaccinated">TRUE</data>
    </node>
    <node id="n143">
      <data key="v_interview">TRUE</data>
      <data key="v_vaccinated">FALSE</data>
    </node>
    <node id="n144">
      <data key="v_interview">FALSE</data>
      <data key="v_vaccinated">FALSE</data>
    </node>
    <node id="n145">
      <data key="v_interview">TRUE</data>
      <data key="v_vaccinated">FALSE</data>
    </node>
    <node id="n146">
      <data key="v_interview">TRUE</data>
      <data key="v_vaccinated">TRUE</data>
    </node>
    <node id="n147">
      <data key="v_interview">TRUE</data>
      <data key="v_vaccinated">FALSE</data>
    </node>
    <node id="n148">
      <data key="v_interview">TRUE</data>
      <data key="v_vaccinated">FALSE</data>
    </node>
    <node id="n149">
      <data key="v_interview">TRUE</data>
      <data key="v_vaccinated">FALSE</data>
    </node>
    <node id="n150">
      <data key="v_interview">TRUE</data>
      <data key="v_vaccinated">FALSE</data>
    </node>
    <node id="n151">
      <data key="v_interview">TRUE</data>
      <data key="v_vaccinated">FALSE</data>
    </node>
    <node id="n152">
      <data key="v_interview">TRUE</data>
      <data key="v_vaccinated">FALSE</data>
    </node>
    <node id="n153">
      <data key="v_interview">FALSE</data>
      <data key="v_vaccinated">FALSE</data>
    </node>
    <node id="n154">
      <data key="v_interview">TRUE</data>
      <data key="v_vaccinated">FALSE</data>
    </node>
    <node id="n155">
      <data key="v_interview">TRUE</data>
      <data key="v_vaccinated">TRUE</data>
    </node>
    <node id="n156">
      <data key="v_interview">TRUE</data>
      <data key="v_vaccinated">FALSE</data>
    </node>
    <node id="n157">
      <data key="v_interview">FALSE</data>
      <data key="v_vaccinated">FALSE</data>
    </node>
    <node id="n158">
      <data key="v_interview">TRUE</data>
      <data key="v_vaccinated">FALSE</data>
    </node>
    <node id="n159">
      <data key="v_interview">TRUE</data>
      <data key="v_vaccinated">FALSE</data>
    </node>
    <node id="n160">
      <data key="v_interview">FALSE</data>
      <data key="v_vaccinated">FALSE</data>
    </node>
    <node id="n161">
      <data key="v_interview">TRUE</data>
      <data key="v_vaccinated">TRUE</data>
    </node>
    <node id="n162">
      <data key="v_interview">TRUE</data>
      <data key="v_vaccinated">FALSE</data>
    </node>
    <node id="n163">
      <data key="v_interview">TRUE</data>
      <data key="v_vaccinated">FALSE</data>
    </node>
    <node id="n164">
      <data key="v_interview">TRUE</data>
      <data key="v_vaccinated">FALSE</data>
    </node>
    <node id="n165">
      <data key="v_interview">FALSE</data>
      <data key="v_vaccinated">TRUE</data>
    </node>
    <node id="n166">
      <data key="v_interview">TRUE</data>
      <data key="v_vaccinated">FALSE</data>
    </node>
    <node id="n167">
      <data key="v_interview">FALSE</data>
      <data key="v_vaccinated">TRUE</data>
    </node>
    <node id="n168">
      <data key="v_interview">TRUE</data>
      <data key="v_vaccinated">TRUE</data>
    </node>
    <node id="n169">
      <data key="v_interview">TRUE</data>
      <data key="v_vaccinated">FALSE</data>
    </node>
    <node id="n170">
      <data key="v_interview">TRUE</data>
      <data key="v_vaccinated">FALSE</data>
    </node>
    <node id="n171">
      <data key="v_interview">TRUE</data>
      <data key="v_vaccinated">TRUE</data>
    </node>
    <node id="n172">
      <data key="v_interview">TRUE</data>
      <data key="v_vaccinated">FALSE</data>
    </node>
    <node id="n173">
      <data key="v_interview">TRUE</data>
      <data key="v_vaccinated">FALSE</data>
    </node>
    <node id="n174">
      <data key="v_interview">FALSE</data>
      <data key="v_vaccinated">FALSE</data>
    </node>
    <node id="n175">
      <data key="v_interview">TRUE</data>
      <data key="v_vaccinated">FALSE</data>
    </node>
    <node id="n176">
      <data key="v_interview">TRUE</data>
      <data key="v_vaccinated">FALSE</data>
    </node>
    <node id="n177">
      <data key="v_interview">TRUE</data>
      <data key="v_vaccinated">FALSE</data>
    </node>
    <node id="n178">
      <data key="v_interview">TRUE</data>
      <data key="v_vaccinated">FALSE</data>
    </node>
    <node id="n179">
      <data key="v_interview">TRUE</data>
      <data key="v_vaccinated">TRUE</data>
    </node>
    <node id="n180">
      <data key="v_interview">FALSE</data>
      <data key="v_vaccinated">TRUE</data>
    </node>
    <node id="n181">
      <data key="v_interview">FALSE</data>
      <data key="v_vaccinated">TRUE</data>
    </node>
    <node id="n182">
      <data key="v_interview">FALSE</data>
      <data key="v_vaccinated">FALSE</data>
    </node>
    <node id="n183">
      <data key="v_interview">FALSE</data>
      <data key="v_vaccinated">TRUE</data>
    </node>
    <node id="n184">
      <data key="v_interview">FALSE</data>
      <data key="v_vaccinated">TRUE</data>
    </node>
    <node id="n185">
      <data key="v_interview">TRUE</data>
      <data key="v_vaccinated">FALSE</data>
    </node>
    <node id="n186">
      <data key="v_interview">FALSE</data>
      <data key="v_vaccinated">FALSE</data>
    </node>
    <node id="n187">
      <data key="v_interview">FALSE</data>
      <data key="v_vaccinated">FALSE</data>
    </node>
    <node id="n188">
      <data key="v_interview">FALSE</data>
      <data key="v_vaccinated">FALSE</data>
    </node>
    <node id="n189">
      <data key="v_interview">FALSE</data>
      <data key="v_vaccinated">FALSE</data>
    </node>
    <node id="n190">
      <data key="v_interview">TRUE</data>
      <data key="v_vaccinated">TRUE</data>
    </node>
    <node id="n191">
      <data key="v_interview">TRUE</data>
      <data key="v_vaccinated">TRUE</data>
    </node>
    <node id="n192">
      <data key="v_interview">FALSE</data>
      <data key="v_vaccinated">FALSE</data>
    </node>
    <node id="n193">
      <data key="v_interview">TRUE</data>
      <data key="v_vaccinated">TRUE</data>
    </node>
    <node id="n194">
      <data key="v_interview">FALSE</data>
      <data key="v_vaccinated">TRUE</data>
    </node>
    <node id="n195">
      <data key="v_interview">TRUE</data>
      <data key="v_vaccinated">TRUE</data>
    </node>
    <node id="n196">
      <data key="v_interview">TRUE</data>
      <data key="v_vaccinated">FALSE</data>
    </node>
    <node id="n197">
      <data key="v_interview">TRUE</data>
      <data key="v_vaccinated">TRUE</data>
    </node>
    <node id="n198">
      <data key="v_interview">TRUE</data>
      <data key="v_vaccinated">TRUE</data>
    </node>
    <node id="n199">
      <data key="v_interview">TRUE</data>
      <data key="v_vaccinated">FALSE</data>
    </node>
    <node id="n200">
      <data key="v_interview">TRUE</data>
      <data key="v_vaccinated">FALSE</data>
    </node>
    <node id="n201">
      <data key="v_interview">TRUE</data>
      <data key="v_vaccinated">FALSE</data>
    </node>
    <node id="n202">
      <data key="v_interview">FALSE</data>
      <data key="v_vaccinated">TRUE</data>
    </node>
    <node id="n203">
      <data key="v_interview">FALSE</data>
      <data key="v_vaccinated">TRUE</data>
    </node>
    <node id="n204">
      <data key="v_interview">FALSE</data>
      <data key="v_vaccinated">TRUE</data>
    </node>
    <node id="n205">
      <data key="v_interview">TRUE</data>
      <data key="v_vaccinated">FALSE</data>
    </node>
    <node id="n206">
      <data key="v_interview">TRUE</data>
      <data key="v_vaccinated">FALSE</data>
    </node>
    <node id="n207">
      <data key="v_interview">TRUE</data>
      <data key="v_vaccinated">FALSE</data>
    </node>
    <node id="n208">
      <data key="v_interview">TRUE</data>
      <data key="v_vaccinated">TRUE</data>
    </node>
    <node id="n209">
      <data key="v_interview">TRUE</data>
      <data key="v_vaccinated">TRUE</data>
    </node>
    <node id="n210">
      <data key="v_interview">TRUE</data>
      <data key="v_vaccinated">TRUE</data>
    </node>
    <node id="n211">
      <data key="v_interview">TRUE</data>
      <data key="v_vaccinated">FALSE</data>
    </node>
    <node id="n212">
      <data key="v_interview">TRUE</data>
      <data key="v_vaccinated">FALSE</data>
    </node>
    <node id="n213">
      <data key="v_interview">FALSE</data>
      <data key="v_vaccinated">FALSE</data>
    </node>
    <node id="n214">
      <data key="v_interview">FALSE</data>
      <data key="v_vaccinated">TRUE</data>
    </node>
    <node id="n215">
      <data key="v_interview">TRUE</data>
      <data key="v_vaccinated">TRUE</data>
    </node>
    <node id="n216">
      <data key="v_interview">FALSE</data>
      <data key="v_vaccinated">TRUE</data>
    </node>
    <node id="n217">
      <data key="v_interview">TRUE</data>
      <data key="v_vaccinated">FALSE</data>
    </node>
    <node id="n218">
      <data key="v_interview">FALSE</data>
      <data key="v_vaccinated">FALSE</data>
    </node>
    <node id="n219">
      <data key="v_interview">TRUE</data>
      <data key="v_vaccinated">FALSE</data>
    </node>
    <node id="n220">
      <data key="v_interview">TRUE</data>
      <data key="v_vaccinated">TRUE</data>
    </node>
    <node id="n221">
      <data key="v_interview">TRUE</data>
      <data key="v_vaccinated">FALSE</data>
    </node>
    <node id="n222">
      <data key="v_interview">TRUE</data>
      <data key="v_vaccinated">FALSE</data>
    </node>
    <node id="n223">
      <data key="v_interview">TRUE</data>
      <data key="v_vaccinated">TRUE</data>
    </node>
    <node id="n224">
      <data key="v_interview">TRUE</data>
      <data key="v_vaccinated">FALSE</data>
    </node>
    <node id="n225">
      <data key="v_interview">FALSE</data>
      <data key="v_vaccinated">TRUE</data>
    </node>
    <node id="n226">
      <data key="v_interview">FALSE</data>
      <data key="v_vaccinated">TRUE</data>
    </node>
    <node id="n227">
      <data key="v_interview">FALSE</data>
      <data key="v_vaccinated">TRUE</data>
    </node>
    <node id="n228">
      <data key="v_interview">TRUE</data>
      <data key="v_vaccinated">TRUE</data>
    </node>
    <node id="n229">
      <data key="v_interview">TRUE</data>
      <data key="v_vaccinated">FALSE</data>
    </node>
    <node id="n230">
      <data key="v_interview">TRUE</data>
      <data key="v_vaccinated">FALSE</data>
    </node>
    <node id="n231">
      <data key="v_interview">FALSE</data>
      <data key="v_vaccinated">FALSE</data>
    </node>
    <node id="n232">
      <data key="v_interview">FALSE</data>
      <data key="v_vaccinated">FALSE</data>
    </node>
    <node id="n233">
      <data key="v_interview">TRUE</data>
      <data key="v_vaccinated">FALSE</data>
    </node>
    <node id="n234">
      <data key="v_interview">TRUE</data>
      <data key="v_vaccinated">FALSE</data>
    </node>
    <node id="n235">
      <data key="v_interview">FALSE</data>
      <data key="v_vaccinated">TRUE</data>
    </node>
    <node id="n236">
      <data key="v_interview">FALSE</data>
      <data key="v_vaccinated">TRUE</data>
    </node>
    <node id="n237">
      <data key="v_interview">TRUE</data>
      <data key="v_vaccinated">TRUE</data>
    </node>
    <node id="n238">
      <data key="v_interview">FALSE</data>
      <data key="v_vaccinated">TRUE</data>
    </node>
    <node id="n239">
      <data key="v_interview">TRUE</data>
      <data key="v_vaccinated">TRUE</data>
    </node>
    <node id="n240">
      <data key="v_interview">TRUE</data>
      <data key="v_vaccinated">FALSE</data>
    </node>
    <node id="n241">
      <data key="v_interview">TRUE</data>
      <data key="v_vaccinated">TRUE</data>
    </node>
    <node id="n242">
      <data key="v_interview">FALSE</data>
      <data key="v_vaccinated">TRUE</data>
    </node>
    <node id="n243">
      <data key="v_interview">FALSE</data>
      <data key="v_vaccinated">FALSE</data>
    </node>
    <node id="n244">
      <data key="v_interview">TRUE</data>
      <data key="v_vaccinated">FALSE</data>
    </node>
    <node id="n245">
      <data key="v_interview">FALSE</data>
      <data key="v_vaccinated">FALSE</data>
    </node>
    <node id="n246">
      <data key="v_interview">FALSE</data>
      <data key="v_vaccinated">FALSE</data>
    </node>
    <node id="n247">
      <data key="v_interview">TRUE</data>
      <data key="v_vaccinated">TRUE</data>
    </node>
    <node id="n248">
      <data key="v_interview">TRUE</data>
      <data key="v_vaccinated">FALSE</data>
    </node>
    <node id="n249">
      <data key="v_interview">TRUE</data>
      <data key="v_vaccinated">FALSE</data>
    </node>
    <node id="n250">
      <data key="v_interview">FALSE</data>
      <data key="v_vaccinated">TRUE</data>
    </node>
    <node id="n251">
      <data key="v_interview">TRUE</data>
      <data key="v_vaccinated">FALSE</data>
    </node>
    <node id="n252">
      <data key="v_interview">TRUE</data>
      <data key="v_vaccinated">FALSE</data>
    </node>
    <node id="n253">
      <data key="v_interview">FALSE</data>
      <data key="v_vaccinated">TRUE</data>
    </node>
    <node id="n254">
      <data key="v_interview">FALSE</data>
      <data key="v_vaccinated">FALSE</data>
    </node>
    <node id="n255">
      <data key="v_interview">TRUE</data>
      <data key="v_vaccinated">TRUE</data>
    </node>
    <node id="n256">
      <data key="v_interview">TRUE</data>
      <data key="v_vaccinated">TRUE</data>
    </node>
    <node id="n257">
      <data key="v_interview">FALSE</data>
      <data key="v_vaccinated">FALSE</data>
    </node>
    <node id="n258">
      <data key="v_interview">TRUE</data>
      <data key="v_vaccinated">FALSE</data>
    </node>
    <node id="n259">
      <data key="v_interview">TRUE</data>
      <data key="v_vaccinated">TRUE</data>
    </node>
    <node id="n260">
      <data key="v_interview">FALSE</data>
      <data key="v_vaccinated">FALSE</data>
    </node>
    <node id="n261">
      <data key="v_interview">FALSE</data>
      <data key="v_vaccinated">FALSE</data>
    </node>
    <node id="n262">
      <data key="v_interview">FALSE</data>
      <data key="v_vaccinated">FALSE</data>
    </node>
    <node id="n263">
      <data key="v_interview">TRUE</data>
      <data key="v_vaccinated">FALSE</data>
    </node>
    <node id="n264">
      <data key="v_interview">TRUE</data>
      <data key="v_vaccinated">FALSE</data>
    </node>
    <node id="n265">
      <data key="v_interview">TRUE</data>
      <data key="v_vaccinated">FALSE</data>
    </node>
    <node id="n266">
      <data key="v_interview">FALSE</data>
      <data key="v_vaccinated">FALSE</data>
    </node>
    <node id="n267">
      <data key="v_interview">TRUE</data>
      <data key="v_vaccinated">TRUE</data>
    </node>
    <node id="n268">
      <data key="v_interview">FALSE</data>
      <data key="v_vaccinated">FALSE</data>
    </node>
    <node id="n269">
      <data key="v_interview">TRUE</data>
      <data key="v_vaccinated">FALSE</data>
    </node>
    <node id="n270">
      <data key="v_interview">TRUE</data>
      <data key="v_vaccinated">FALSE</data>
    </node>
    <node id="n271">
      <data key="v_interview">TRUE</data>
      <data key="v_vaccinated">FALSE</data>
    </node>
    <node id="n272">
      <data key="v_interview">TRUE</data>
      <data key="v_vaccinated">FALSE</data>
    </node>
    <node id="n273">
      <data key="v_interview">TRUE</data>
      <data key="v_vaccinated">FALSE</data>
    </node>
    <node id="n274">
      <data key="v_interview">TRUE</data>
      <data key="v_vaccinated">FALSE</data>
    </node>
    <node id="n275">
      <data key="v_interview">FALSE</data>
      <data key="v_vaccinated">FALSE</data>
    </node>
    <node id="n276">
      <data key="v_interview">TRUE</data>
      <data key="v_vaccinated">FALSE</data>
    </node>
    <node id="n277">
      <data key="v_interview">TRUE</data>
      <data key="v_vaccinated">FALSE</data>
    </node>
    <node id="n278">
      <data key="v_interview">TRUE</data>
      <data key="v_vaccinated">TRUE</data>
    </node>
    <node id="n279">
      <data key="v_interview">TRUE</data>
      <data key="v_vaccinated">TRUE</data>
    </node>
    <node id="n280">
      <data key="v_interview">FALSE</data>
      <data key="v_vaccinated">FALSE</data>
    </node>
    <node id="n281">
      <data key="v_interview">TRUE</data>
      <data key="v_vaccinated">FALSE</data>
    </node>
    <node id="n282">
      <data key="v_interview">TRUE</data>
      <data key="v_vaccinated">FALSE</data>
    </node>
    <node id="n283">
      <data key="v_interview">FALSE</data>
      <data key="v_vaccinated">FALSE</data>
    </node>
    <node id="n284">
      <data key="v_interview">FALSE</data>
      <data key="v_vaccinated">FALSE</data>
    </node>
    <node id="n285">
      <data key="v_interview">FALSE</data>
      <data key="v_vaccinated">FALSE</data>
    </node>
    <node id="n286">
      <data key="v_interview">FALSE</data>
      <data key="v_vaccinated">FALSE</data>
    </node>
    <node id="n287">
      <data key="v_interview">TRUE</data>
      <data key="v_vaccinated">TRUE</data>
    </node>
    <node id="n288">
      <data key="v_interview">TRUE</data>
      <data key="v_vaccinated">FALSE</data>
    </node>
    <node id="n289">
      <data key="v_interview">TRUE</data>
      <data key="v_vaccinated">FALSE</data>
    </node>
    <node id="n290">
      <data key="v_interview">TRUE</data>
      <data key="v_vaccinated">FALSE</data>
    </node>
    <node id="n291">
      <data key="v_interview">TRUE</data>
      <data key="v_vaccinated">FALSE</data>
    </node>
    <node id="n292">
      <data key="v_interview">TRUE</data>
      <data key="v_vaccinated">FALSE</data>
    </node>
    <node id="n293">
      <data key="v_interview">FALSE</data>
      <data key="v_vaccinated">TRUE</data>
    </node>
    <node id="n294">
      <data key="v_interview">TRUE</data>
      <data key="v_vaccinated">FALSE</data>
    </node>
    <node id="n295">
      <data key="v_interview">FALSE</data>
      <data key="v_vaccinated">FALSE</data>
    </node>
    <node id="n296">
      <data key="v_interview">TRUE</data>
      <data key="v_vaccinated">TRUE</data>
    </node>
    <node id="n297">
      <data key="v_interview">TRUE</data>
      <data key="v_vaccinated">FALSE</data>
    </node>
    <node id="n298">
      <data key="v_interview">FALSE</data>
      <data key="v_vaccinated">FALSE</data>
    </node>
    <node id="n299">
      <data key="v_interview">TRUE</data>
      <data key="v_vaccinated">TRUE</data>
    </node>
    <node id="n300">
      <data key="v_interview">TRUE</data>
      <data key="v_vaccinated">TRUE</data>
    </node>
    <node id="n301">
      <data key="v_interview">TRUE</data>
      <data key="v_vaccinated">FALSE</data>
    </node>
    <node id="n302">
      <data key="v_interview">TRUE</data>
      <data key="v_vaccinated">FALSE</data>
    </node>
    <node id="n303">
      <data key="v_interview">TRUE</data>
      <data key="v_vaccinated">TRUE</data>
    </node>
    <node id="n304">
      <data key="v_interview">TRUE</data>
      <data key="v_vaccinated">FALSE</data>
    </node>
    <node id="n305">
      <data key="v_interview">FALSE</data>
      <data key="v_vaccinated">TRUE</data>
    </node>
    <node id="n306">
      <data key="v_interview">TRUE</data>
      <data key="v_vaccinated">TRUE</data>
    </node>
    <node id="n307">
      <data key="v_interview">TRUE</data>
      <data key="v_vaccinated">FALSE</data>
    </node>
    <node id="n308">
      <data key="v_interview">FALSE</data>
      <data key="v_vaccinated">FALSE</data>
    </node>
    <node id="n309">
      <data key="v_interview">TRUE</data>
      <data key="v_vaccinated">TRUE</data>
    </node>
    <node id="n310">
      <data key="v_interview">TRUE</data>
      <data key="v_vaccinated">FALSE</data>
    </node>
    <node id="n311">
      <data key="v_interview">TRUE</data>
      <data key="v_vaccinated">TRUE</data>
    </node>
    <node id="n312">
      <data key="v_interview">FALSE</data>
      <data key="v_vaccinated">FALSE</data>
    </node>
    <node id="n313">
      <data key="v_interview">FALSE</data>
      <data key="v_vaccinated">FALSE</data>
    </node>
    <node id="n314">
      <data key="v_interview">FALSE</data>
      <data key="v_vaccinated">FALSE</data>
    </node>
    <node id="n315">
      <data key="v_interview">TRUE</data>
      <data key="v_vaccinated">TRUE</data>
    </node>
    <node id="n316">
      <data key="v_interview">TRUE</data>
      <data key="v_vaccinated">FALSE</data>
    </node>
    <node id="n317">
      <data key="v_interview">TRUE</data>
      <data key="v_vaccinated">FALSE</data>
    </node>
    <node id="n318">
      <data key="v_interview">TRUE</data>
      <data key="v_vaccinated">FALSE</data>
    </node>
    <node id="n319">
      <data key="v_interview">TRUE</data>
      <data key="v_vaccinated">TRUE</data>
    </node>
    <node id="n320">
      <data key="v_interview">TRUE</data>
      <data key="v_vaccinated">FALSE</data>
    </node>
    <node id="n321">
      <data key="v_interview">FALSE</data>
      <data key="v_vaccinated">FALSE</data>
    </node>
    <node id="n322">
      <data key="v_interview">TRUE</data>
      <data key="v_vaccinated">TRUE</data>
    </node>
    <node id="n323">
      <data key="v_interview">TRUE</data>
      <data key="v_vaccinated">TRUE</data>
    </node>
    <node id="n324">
      <data key="v_interview">TRUE</data>
      <data key="v_vaccinated">TRUE</data>
    </node>
    <node id="n325">
      <data key="v_interview">FALSE</data>
      <data key="v_vaccinated">FALSE</data>
    </node>
    <node id="n326">
      <data key="v_interview">FALSE</data>
      <data key="v_vaccinated">FALSE</data>
    </node>
    <node id="n327">
      <data key="v_interview">TRUE</data>
      <data key="v_vaccinated">TRUE</data>
    </node>
    <node id="n328">
      <data key="v_interview">TRUE</data>
      <data key="v_vaccinated">FALSE</data>
    </node>
    <node id="n329">
      <data key="v_interview">TRUE</data>
      <data key="v_vaccinated">TRUE</data>
    </node>
    <node id="n330">
      <data key="v_interview">TRUE</data>
      <data key="v_vaccinated">FALSE</data>
    </node>
    <node id="n331">
      <data key="v_interview">TRUE</data>
      <data key="v_vaccinated">FALSE</data>
    </node>
    <node id="n332">
      <data key="v_interview">TRUE</data>
      <data key="v_vaccinated">FALSE</data>
    </node>
    <node id="n333">
      <data key="v_interview">FALSE</data>
      <data key="v_vaccinated">TRUE</data>
    </node>
    <node id="n334">
      <data key="v_interview">TRUE</data>
      <data key="v_vaccinated">TRUE</data>
    </node>
    <node id="n335">
      <data key="v_interview">TRUE</data>
      <data key="v_vaccinated">FALSE</data>
    </node>
    <node id="n336">
      <data key="v_interview">TRUE</data>
      <data key="v_vaccinated">FALSE</data>
    </node>
    <node id="n337">
      <data key="v_interview">TRUE</data>
      <data key="v_vaccinated">FALSE</data>
    </node>
    <node id="n338">
      <data key="v_interview">TRUE</data>
      <data key="v_vaccinated">TRUE</data>
    </node>
    <node id="n339">
      <data key="v_interview">TRUE</data>
      <data key="v_vaccinated">TRUE</data>
    </node>
    <node id="n340">
      <data key="v_interview">TRUE</data>
      <data key="v_vaccinated">FALSE</data>
    </node>
    <edge source="n15" target="n274">
    </edge>
    <edge source="n15" target="n311">
    </edge>
    <edge source="n212" target="n215">
    </edge>
    <edge source="n212" target="n2">
    </edge>
    <edge source="n212" target="n255">
    </edge>
    <edge source="n222" target="n15">
    </edge>
    <edge source="n222" target="n174">
    </edge>
    <edge source="n249" target="n265">
    </edge>
    <edge source="n7" target="n61">
    </edge>
    <edge source="n220" target="n305">
    </edge>
    <edge source="n220" target="n31">
    </edge>
    <edge source="n251" target="n115">
    </edge>
    <edge source="n256" target="n322">
    </edge>
    <edge source="n271" target="n256">
    </edge>
    <edge source="n271" target="n322">
    </edge>
    <edge source="n278" target="n285">
    </edge>
    <edge source="n278" target="n315">
    </edge>
    <edge source="n281" target="n334">
    </edge>
    <edge source="n281" target="n25">
    </edge>
    <edge source="n300" target="n234">
    </edge>
    <edge source="n300" target="n261">
    </edge>
    <edge source="n306" target="n157">
    </edge>
    <edge source="n324" target="n284">
    </edge>
    <edge source="n327" target="n241">
    </edge>
    <edge source="n335" target="n250">
    </edge>
    <edge source="n337" target="n245">
    </edge>
    <edge source="n10" target="n16">
    </edge>
    <edge source="n13" target="n293">
    </edge>
    <edge source="n43" target="n296">
    </edge>
    <edge source="n45" target="n149">
    </edge>
    <edge source="n45" target="n110">
    </edge>
    <edge source="n49" target="n208">
    </edge>
    <edge source="n49" target="n180">
    </edge>
    <edge source="n60" target="n26">
    </edge>
    <edge source="n71" target="n194">
    </edge>
    <edge source="n71" target="n38">
    </edge>
    <edge source="n74" target="n171">
    </edge>
    <edge source="n74" target="n88">
    </edge>
    <edge source="n77" target="n19">
    </edge>
    <edge source="n77" target="n123">
    </edge>
    <edge source="n77" target="n104">
    </edge>
    <edge source="n85" target="n63">
    </edge>
    <edge source="n86" target="n124">
    </edge>
    <edge source="n101" target="n58">
    </edge>
    <edge source="n101" target="n132">
    </edge>
    <edge source="n101" target="n195">
    </edge>
    <edge source="n120" target="n49">
    </edge>
    <edge source="n121" target="n60">
    </edge>
    <edge source="n126" target="n295">
    </edge>
    <edge source="n126" target="n167">
    </edge>
    <edge source="n140" target="n199">
    </edge>
    <edge source="n140" target="n142">
    </edge>
    <edge source="n148" target="n319">
    </edge>
    <edge source="n148" target="n75">
    </edge>
    <edge source="n163" target="n16">
    </edge>
    <edge source="n163" target="n15">
    </edge>
    <edge source="n169" target="n185">
    </edge>
    <edge source="n169" target="n162">
    </edge>
    <edge source="n190" target="n204">
    </edge>
    <edge source="n190" target="n183">
    </edge>
    <edge source="n195" target="n313">
    </edge>
    <edge source="n195" target="n58">
    </edge>
    <edge source="n195" target="n101">
    </edge>
    <edge source="n201" target="n45">
    </edge>
    <edge source="n206" target="n122">
    </edge>
    <edge source="n208" target="n49">
    </edge>
    <edge source="n209" target="n228">
    </edge>
    <edge source="n209" target="n300">
    </edge>
    <edge source="n210" target="n286">
    </edge>
    <edge source="n210" target="n162">
    </edge>
    <edge source="n338" target="n24">
    </edge>
    <edge source="n16" target="n338">
    </edge>
    <edge source="n16" target="n15">
    </edge>
    <edge source="n16" target="n222">
    </edge>
    <edge source="n16" target="n274">
    </edge>
    <edge source="n16" target="n311">
    </edge>
    <edge source="n16" target="n94">
    </edge>
    <edge source="n16" target="n174">
    </edge>
    <edge source="n215" target="n229">
    </edge>
    <edge source="n215" target="n310">
    </edge>
    <edge source="n215" target="n1">
    </edge>
    <edge source="n217" target="n243">
    </edge>
    <edge source="n217" target="n339">
    </edge>
    <edge source="n219" target="n5">
    </edge>
    <edge source="n219" target="n237">
    </edge>
    <edge source="n221" target="n265">
    </edge>
    <edge source="n221" target="n249">
    </edge>
    <edge source="n223" target="n160">
    </edge>
    <edge source="n223" target="n181">
    </edge>
    <edge source="n228" target="n234">
    </edge>
    <edge source="n228" target="n282">
    </edge>
    <edge source="n229" target="n215">
    </edge>
    <edge source="n229" target="n310">
    </edge>
    <edge source="n229" target="n1">
    </edge>
    <edge source="n230" target="n233">
    </edge>
    <edge source="n230" target="n278">
    </edge>
    <edge source="n230" target="n279">
    </edge>
    <edge source="n230" target="n59">
    </edge>
    <edge source="n233" target="n290">
    </edge>
    <edge source="n233" target="n33">
    </edge>
    <edge source="n234" target="n228">
    </edge>
    <edge source="n234" target="n254">
    </edge>
    <edge source="n234" target="n300">
    </edge>
    <edge source="n239" target="n264">
    </edge>
    <edge source="n239" target="n283">
    </edge>
    <edge source="n249" target="n221">
    </edge>
    <edge source="n249" target="n309">
    </edge>
    <edge source="n258" target="n175">
    </edge>
    <edge source="n258" target="n22">
    </edge>
    <edge source="n258" target="n80">
    </edge>
    <edge source="n263" target="n103">
    </edge>
    <edge source="n263" target="n190">
    </edge>
    <edge source="n263" target="n201">
    </edge>
    <edge source="n264" target="n239">
    </edge>
    <edge source="n264" target="n244">
    </edge>
    <edge source="n264" target="n283">
    </edge>
    <edge source="n265" target="n221">
    </edge>
    <edge source="n265" target="n249">
    </edge>
    <edge source="n267" target="n273">
    </edge>
    <edge source="n267" target="n41">
    </edge>
    <edge source="n269" target="n262">
    </edge>
    <edge source="n269" target="n268">
    </edge>
    <edge source="n269" target="n325">
    </edge>
    <edge source="n270" target="n340">
    </edge>
    <edge source="n270" target="n238">
    </edge>
    <edge source="n274" target="n15">
    </edge>
    <edge source="n274" target="n311">
    </edge>
    <edge source="n274" target="n94">
    </edge>
    <edge source="n288" target="n154">
    </edge>
    <edge source="n288" target="n256">
    </edge>
    <edge source="n288" target="n322">
    </edge>
    <edge source="n290" target="n233">
    </edge>
    <edge source="n299" target="n17">
    </edge>
    <edge source="n299" target="n307">
    </edge>
    <edge source="n301" target="n303">
    </edge>
    <edge source="n304" target="n245">
    </edge>
    <edge source="n304" target="n246">
    </edge>
    <edge source="n310" target="n215">
    </edge>
    <edge source="n310" target="n229">
    </edge>
    <edge source="n310" target="n212">
    </edge>
    <edge source="n317" target="n213">
    </edge>
    <edge source="n317" target="n164">
    </edge>
    <edge source="n322" target="n8">
    </edge>
    <edge source="n322" target="n288">
    </edge>
    <edge source="n322" target="n256">
    </edge>
    <edge source="n323" target="n315">
    </edge>
    <edge source="n323" target="n154">
    </edge>
    <edge source="n323" target="n8">
    </edge>
    <edge source="n323" target="n288">
    </edge>
    <edge source="n323" target="n271">
    </edge>
    <edge source="n339" target="n217">
    </edge>
    <edge source="n340" target="n270">
    </edge>
    <edge source="n340" target="n238">
    </edge>
    <edge source="n1" target="n215">
    </edge>
    <edge source="n5" target="n219">
    </edge>
    <edge source="n31" target="n321">
    </edge>
    <edge source="n31" target="n305">
    </edge>
    <edge source="n32" target="n226">
    </edge>
    <edge source="n32" target="n216">
    </edge>
    <edge source="n32" target="n22">
    </edge>
    <edge source="n32" target="n247">
    </edge>
    <edge source="n36" target="n235">
    </edge>
    <edge source="n36" target="n228">
    </edge>
    <edge source="n36" target="n42">
    </edge>
    <edge source="n36" target="n266">
    </edge>
    <edge source="n36" target="n255">
    </edge>
    <edge source="n39" target="n227">
    </edge>
    <edge source="n39" target="n72">
    </edge>
    <edge source="n39" target="n59">
    </edge>
    <edge source="n224" target="n314">
    </edge>
    <edge source="n237" target="n219">
    </edge>
    <edge source="n237" target="n5">
    </edge>
    <edge source="n241" target="n27">
    </edge>
    <edge source="n247" target="n253">
    </edge>
    <edge source="n251" target="n292">
    </edge>
    <edge source="n255" target="n215">
    </edge>
    <edge source="n255" target="n229">
    </edge>
    <edge source="n255" target="n310">
    </edge>
    <edge source="n256" target="n315">
    </edge>
    <edge source="n256" target="n154">
    </edge>
    <edge source="n256" target="n8">
    </edge>
    <edge source="n256" target="n116">
    </edge>
    <edge source="n259" target="n65">
    </edge>
    <edge source="n271" target="n288">
    </edge>
    <edge source="n272" target="n292">
    </edge>
    <edge source="n272" target="n260">
    </edge>
    <edge source="n276" target="n286">
    </edge>
    <edge source="n276" target="n14">
    </edge>
    <edge source="n276" target="n300">
    </edge>
    <edge source="n276" target="n47">
    </edge>
    <edge source="n277" target="n72">
    </edge>
    <edge source="n277" target="n59">
    </edge>
    <edge source="n278" target="n153">
    </edge>
    <edge source="n279" target="n228">
    </edge>
    <edge source="n279" target="n8">
    </edge>
    <edge source="n279" target="n250">
    </edge>
    <edge source="n279" target="n95">
    </edge>
    <edge source="n282" target="n231">
    </edge>
    <edge source="n282" target="n234">
    </edge>
    <edge source="n282" target="n254">
    </edge>
    <edge source="n282" target="n336">
    </edge>
    <edge source="n282" target="n56">
    </edge>
    <edge source="n287" target="n270">
    </edge>
    <edge source="n289" target="n301">
    </edge>
    <edge source="n289" target="n331">
    </edge>
    <edge source="n289" target="n227">
    </edge>
    <edge source="n291" target="n213">
    </edge>
    <edge source="n291" target="n317">
    </edge>
    <edge source="n294" target="n218">
    </edge>
    <edge source="n294" target="n280">
    </edge>
    <edge source="n294" target="n18">
    </edge>
    <edge source="n296" target="n21">
    </edge>
    <edge source="n296" target="n308">
    </edge>
    <edge source="n296" target="n43">
    </edge>
    <edge source="n297" target="n21">
    </edge>
    <edge source="n297" target="n296">
    </edge>
    <edge source="n297" target="n63">
    </edge>
    <edge source="n302" target="n298">
    </edge>
    <edge source="n303" target="n301">
    </edge>
    <edge source="n306" target="n136">
    </edge>
    <edge source="n309" target="n299">
    </edge>
    <edge source="n309" target="n307">
    </edge>
    <edge source="n309" target="n249">
    </edge>
    <edge source="n315" target="n7">
    </edge>
    <edge source="n319" target="n320">
    </edge>
    <edge source="n319" target="n255">
    </edge>
    <edge source="n319" target="n134">
    </edge>
    <edge source="n320" target="n319">
    </edge>
    <edge source="n320" target="n310">
    </edge>
    <edge source="n320" target="n255">
    </edge>
    <edge source="n320" target="n84">
    </edge>
    <edge source="n320" target="n134">
    </edge>
    <edge source="n327" target="n129">
    </edge>
    <edge source="n327" target="n304">
    </edge>
    <edge source="n327" target="n40">
    </edge>
    <edge source="n331" target="n301">
    </edge>
    <edge source="n331" target="n303">
    </edge>
    <edge source="n332" target="n4">
    </edge>
    <edge source="n332" target="n45">
    </edge>
    <edge source="n335" target="n26">
    </edge>
    <edge source="n335" target="n123">
    </edge>
    <edge source="n336" target="n234">
    </edge>
    <edge source="n336" target="n56">
    </edge>
    <edge source="n337" target="n263">
    </edge>
    <edge source="n3" target="n133">
    </edge>
    <edge source="n6" target="n67">
    </edge>
    <edge source="n10" target="n338">
    </edge>
    <edge source="n12" target="n46">
    </edge>
    <edge source="n12" target="n150">
    </edge>
    <edge source="n14" target="n286">
    </edge>
    <edge source="n14" target="n47">
    </edge>
    <edge source="n18" target="n280">
    </edge>
    <edge source="n21" target="n296">
    </edge>
    <edge source="n21" target="n111">
    </edge>
    <edge source="n33" target="n117">
    </edge>
    <edge source="n35" target="n236">
    </edge>
    <edge source="n37" target="n24">
    </edge>
    <edge source="n37" target="n81">
    </edge>
    <edge source="n40" target="n87">
    </edge>
    <edge source="n41" target="n250">
    </edge>
    <edge source="n43" target="n15">
    </edge>
    <edge source="n43" target="n21">
    </edge>
    <edge source="n43" target="n274">
    </edge>
    <edge source="n43" target="n94">
    </edge>
    <edge source="n44" target="n333">
    </edge>
    <edge source="n44" target="n334">
    </edge>
    <edge source="n45" target="n12">
    </edge>
    <edge source="n45" target="n150">
    </edge>
    <edge source="n47" target="n286">
    </edge>
    <edge source="n47" target="n276">
    </edge>
    <edge source="n47" target="n14">
    </edge>
    <edge source="n50" target="n322">
    </edge>
    <edge source="n50" target="n33">
    </edge>
    <edge source="n51" target="n96">
    </edge>
    <edge source="n53" target="n76">
    </edge>
    <edge source="n58" target="n57">
    </edge>
    <edge source="n58" target="n132">
    </edge>
    <edge source="n58" target="n101">
    </edge>
    <edge source="n58" target="n195">
    </edge>
    <edge source="n58" target="n130">
    </edge>
    <edge source="n59" target="n277">
    </edge>
    <edge source="n60" target="n121">
    </edge>
    <edge source="n60" target="n142">
    </edge>
    <edge source="n62" target="n326">
    </edge>
    <edge source="n62" target="n232">
    </edge>
    <edge source="n62" target="n48">
    </edge>
    <edge source="n63" target="n85">
    </edge>
    <edge source="n66" target="n282">
    </edge>
    <edge source="n66" target="n74">
    </edge>
    <edge source="n70" target="n300">
    </edge>
    <edge source="n70" target="n97">
    </edge>
    <edge source="n70" target="n125">
    </edge>
    <edge source="n72" target="n277">
    </edge>
    <edge source="n72" target="n59">
    </edge>
    <edge source="n78" target="n214">
    </edge>
    <edge source="n78" target="n36">
    </edge>
    <edge source="n78" target="n32">
    </edge>
    <edge source="n78" target="n248">
    </edge>
    <edge source="n79" target="n161">
    </edge>
    <edge source="n79" target="n112">
    </edge>
    <edge source="n80" target="n87">
    </edge>
    <edge source="n80" target="n22">
    </edge>
    <edge source="n80" target="n192">
    </edge>
    <edge source="n80" target="n9">
    </edge>
    <edge source="n80" target="n52">
    </edge>
    <edge source="n81" target="n338">
    </edge>
    <edge source="n81" target="n24">
    </edge>
    <edge source="n82" target="n63">
    </edge>
    <edge source="n82" target="n85">
    </edge>
    <edge source="n85" target="n82">
    </edge>
    <edge source="n86" target="n59">
    </edge>
    <edge source="n86" target="n102">
    </edge>
    <edge source="n87" target="n40">
    </edge>
    <edge source="n90" target="n126">
    </edge>
    <edge source="n91" target="n225">
    </edge>
    <edge source="n92" target="n26">
    </edge>
    <edge source="n92" target="n121">
    </edge>
    <edge source="n92" target="n335">
    </edge>
    <edge source="n92" target="n60">
    </edge>
    <edge source="n92" target="n123">
    </edge>
    <edge source="n94" target="n274">
    </edge>
    <edge source="n94" target="n311">
    </edge>
    <edge source="n95" target="n279">
    </edge>
    <edge source="n97" target="n70">
    </edge>
    <edge source="n97" target="n128">
    </edge>
    <edge source="n98" target="n292">
    </edge>
    <edge source="n98" target="n247">
    </edge>
    <edge source="n98" target="n68">
    </edge>
    <edge source="n100" target="n275">
    </edge>
    <edge source="n100" target="n60">
    </edge>
    <edge source="n100" target="n117">
    </edge>
    <edge source="n101" target="n146">
    </edge>
    <edge source="n105" target="n11">
    </edge>
    <edge source="n106" target="n3">
    </edge>
    <edge source="n106" target="n133">
    </edge>
    <edge source="n107" target="n154">
    </edge>
    <edge source="n108" target="n25">
    </edge>
    <edge source="n108" target="n34">
    </edge>
    <edge source="n109" target="n185">
    </edge>
    <edge source="n109" target="n169">
    </edge>
    <edge source="n110" target="n45">
    </edge>
    <edge source="n110" target="n149">
    </edge>
    <edge source="n110" target="n150">
    </edge>
    <edge source="n111" target="n21">
    </edge>
    <edge source="n111" target="n296">
    </edge>
    <edge source="n111" target="n43">
    </edge>
    <edge source="n113" target="n3">
    </edge>
    <edge source="n113" target="n106">
    </edge>
    <edge source="n113" target="n133">
    </edge>
    <edge source="n114" target="n79">
    </edge>
    <edge source="n115" target="n292">
    </edge>
    <edge source="n115" target="n272">
    </edge>
    <edge source="n116" target="n315">
    </edge>
    <edge source="n116" target="n256">
    </edge>
    <edge source="n116" target="n257">
    </edge>
    <edge source="n116" target="n173">
    </edge>
    <edge source="n116" target="n99">
    </edge>
    <edge source="n117" target="n14">
    </edge>
    <edge source="n117" target="n47">
    </edge>
    <edge source="n118" target="n16">
    </edge>
    <edge source="n118" target="n15">
    </edge>
    <edge source="n123" target="n26">
    </edge>
    <edge source="n123" target="n121">
    </edge>
    <edge source="n123" target="n250">
    </edge>
    <edge source="n123" target="n335">
    </edge>
    <edge source="n123" target="n60">
    </edge>
    <edge source="n123" target="n92">
    </edge>
    <edge source="n124" target="n54">
    </edge>
    <edge source="n124" target="n102">
    </edge>
    <edge source="n127" target="n329">
    </edge>
    <edge source="n127" target="n97">
    </edge>
    <edge source="n127" target="n128">
    </edge>
    <edge source="n131" target="n0">
    </edge>
    <edge source="n131" target="n318">
    </edge>
    <edge source="n131" target="n24">
    </edge>
    <edge source="n133" target="n3">
    </edge>
    <edge source="n133" target="n106">
    </edge>
    <edge source="n133" target="n113">
    </edge>
    <edge source="n134" target="n319">
    </edge>
    <edge source="n134" target="n306">
    </edge>
    <edge source="n135" target="n150">
    </edge>
    <edge source="n139" target="n187">
    </edge>
    <edge source="n139" target="n144">
    </edge>
    <edge source="n139" target="n164">
    </edge>
    <edge source="n143" target="n16">
    </edge>
    <edge source="n143" target="n15">
    </edge>
    <edge source="n143" target="n311">
    </edge>
    <edge source="n145" target="n70">
    </edge>
    <edge source="n145" target="n138">
    </edge>
    <edge source="n145" target="n165">
    </edge>
    <edge source="n146" target="n58">
    </edge>
    <edge source="n146" target="n101">
    </edge>
    <edge source="n149" target="n201">
    </edge>
    <edge source="n149" target="n110">
    </edge>
    <edge source="n150" target="n12">
    </edge>
    <edge source="n152" target="n8">
    </edge>
    <edge source="n152" target="n288">
    </edge>
    <edge source="n154" target="n288">
    </edge>
    <edge source="n154" target="n312">
    </edge>
    <edge source="n154" target="n256">
    </edge>
    <edge source="n154" target="n322">
    </edge>
    <edge source="n154" target="n271">
    </edge>
    <edge source="n156" target="n154">
    </edge>
    <edge source="n156" target="n8">
    </edge>
    <edge source="n156" target="n288">
    </edge>
    <edge source="n159" target="n267">
    </edge>
    <edge source="n159" target="n18">
    </edge>
    <edge source="n159" target="n294">
    </edge>
    <edge source="n162" target="n184">
    </edge>
    <edge source="n162" target="n193">
    </edge>
    <edge source="n166" target="n295">
    </edge>
    <edge source="n168" target="n138">
    </edge>
    <edge source="n169" target="n193">
    </edge>
    <edge source="n171" target="n286">
    </edge>
    <edge source="n171" target="n14">
    </edge>
    <edge source="n171" target="n47">
    </edge>
    <edge source="n172" target="n52">
    </edge>
    <edge source="n173" target="n132">
    </edge>
    <edge source="n173" target="n146">
    </edge>
    <edge source="n175" target="n258">
    </edge>
    <edge source="n175" target="n80">
    </edge>
    <edge source="n175" target="n197">
    </edge>
    <edge source="n176" target="n228">
    </edge>
    <edge source="n178" target="n234">
    </edge>
    <edge source="n178" target="n66">
    </edge>
    <edge source="n190" target="n170">
    </edge>
    <edge source="n190" target="n201">
    </edge>
    <edge source="n190" target="n188">
    </edge>
    <edge source="n190" target="n189">
    </edge>
    <edge source="n190" target="n182">
    </edge>
    <edge source="n190" target="n186">
    </edge>
    <edge source="n191" target="n127">
    </edge>
    <edge source="n191" target="n199">
    </edge>
    <edge source="n193" target="n250">
    </edge>
    <edge source="n193" target="n41">
    </edge>
    <edge source="n193" target="n162">
    </edge>
    <edge source="n193" target="n184">
    </edge>
    <edge source="n195" target="n146">
    </edge>
    <edge source="n196" target="n217">
    </edge>
    <edge source="n197" target="n192">
    </edge>
    <edge source="n197" target="n52">
    </edge>
    <edge source="n197" target="n37">
    </edge>
    <edge source="n197" target="n172">
    </edge>
    <edge source="n198" target="n23">
    </edge>
    <edge source="n199" target="n334">
    </edge>
    <edge source="n199" target="n25">
    </edge>
    <edge source="n200" target="n68">
    </edge>
    <edge source="n201" target="n170">
    </edge>
    <edge source="n201" target="n103">
    </edge>
    <edge source="n201" target="n12">
    </edge>
    <edge source="n201" target="n149">
    </edge>
    <edge source="n201" target="n190">
    </edge>
    <edge source="n205" target="n202">
    </edge>
    <edge source="n205" target="n203">
    </edge>
    <edge source="n207" target="n171">
    </edge>
    <edge source="n207" target="n117">
    </edge>
    <edge source="n208" target="n180">
    </edge>
    <edge source="n209" target="n234">
    </edge>
    <edge source="n209" target="n178">
    </edge>
    <edge source="n209" target="n210">
    </edge>
    <edge source="n211" target="n242">
    </edge>
    <edge source="n211" target="n69">
    </edge>
    <edge source="n252" target="n53">
    </edge>
    <edge source="n329" target="n26">
    </edge>
    <edge source="n330" target="n137">
    </edge>
    <edge source="n292" target="n272">
    </edge>
  </graph>
</graphml>
